# Supplementary material for: Plasmid Transfer in the Ocean – A Case Study from the Roseobacter Group
Source: Front Microbiol. 2017 Jul 18;8:1350. doi: 10.3389/fmicb.2017.01350 (PMC5513947; doi:10.3389/fmicb.2017.01350)
Supplement: Supplementary file 3 [file Table_1.XLSX]

## Sheet: Tabelle1
Table S1. Comparative TBLASTN analysis of the 185-kb RepABC-2 plasmid of Confluentimicrobium naphthalenivorans EMB200-N26 (pNS6001) and the sister plasmids of Dinoroseobacter shibae DFL12 (pDSHI03 [126-kb], pDSHI01 [191-kb])
Confluentimicrobium naphthalenivorans NS6T							Dinoroseobacter shibae DFL12				Dinoroseobacter shibae DFL12
pNS6001 (185kb, RepABC-2)							pDSHI03 (126kb, RepABC-2)				pDSHI01 (191kb, RepABC-1)
Locus	Accession	AA		Annotation	Gene		Locus	Accession	Identity TBLASTN		Locus	Accession	Identity TBLASTN
TQ29_RS18365	WP_054540622.1	240	(-)	glutaredoxin			Dshi_3931	WP_007803418.1	239/240(99%)		Dshi_3791	WP_007803418.1	239/240(99%)
TQ29_RS18370	WP_007803420.1	271	(-)	hypothetical protein			Dshi_3932	WP_007803420.1	271/271(100%)		Dshi_3594	WP_007803420.1	271/271(100%)
TQ29_RS18375	WP_054540623.1	90	(+)	carnitine operon oxidoreductase			Dshi_3933	WP_007803422.1	89/90(99%)		Dshi_3595	WP_007803422.1	89/90(99%)
TQ29_RS18380	WP_054540599.1	420	(+)	copper oxidase			Dshi_3934	WP_007803424.1	407/420(97%)		Dshi_3596	WP_007803424.1	407/420(97%)
TQ29_RS18385	WP_054540600.1	161	(+)	disulfide bond formation protein B			Dshi_3935	WP_008327308.1	141/147(96%)		Dshi_3597	WP_008327308.1	141/147(96%)
TQ29_RS18390	WP_054540601.1	221	(+)	L,D-transpeptidase			Dshi_3936	WP_012187180.1	218/221(99%)		Dshi_3598	WP_012187180.1	218/221(99%)
TQ29_RS18395	WP_054540624.1	203	(-)	hypothetical protein			Dshi_3937	WP_007803430.1	200/203(99%)		Dshi_3599	WP_007803430.1	200/203(99%)
TQ29_RS18400	WP_054540625.1	162	(+)	calcium-binding protein			Dshi_3938	WP_008327312.1	97/99(98%)		Dshi_3600	WP_008327312.1	97/99(98%)
TQ29_RS18405	WP_007803435.1	128	(+)	hypothetical protein			Dshi_3939	WP_007803435.1	128/128(100%)		Dshi_3601	WP_007803435.1	128/128(100%)
TQ29_RS18410	WP_007803438.1	306	(+)	prolipoprotein diacylglyceryl transferase			Dshi_3940	WP_007803438.1	289/290(99%)		Dshi_3602	WP_007803438.1	289/290(99%)
TQ29_RS18415	WP_008327317.1	682	(+)	copper-translocating P-type ATPase			Dshi_3941	WP_008327317.1	682/682(100%)		Dshi_3603	WP_008327317.1	682/682(100%)
TQ29_RS18420	WP_007803442.1	445	(+)	amino acid permease			Dshi_3942	WP_007803442.1	445/445(100%)		Dshi_3604	WP_007803442.1	445/445(100%)
TQ29_RS18425	WP_054540602.1	214	(-)	hypothetical protein			Dshi_3943	WP_007803445.1	213/214(99%)		Dshi_3605	WP_007803445.1	213/214(99%)
TQ29_RS18430	WP_007803446.1	240	(+)	cytochrome C biogenesis protein CcdA	CcdA		Dshi_3944	WP_007803446.1	229/229(100%)		Dshi_3606	WP_007803446.1	229/229(100%)
TQ29_RS18435	WP_007803448.1	221	(+)	L,D-transpeptidase			Dshi_3945	WP_007803448.1	221/221(100%)		Dshi_3607	WP_007803448.1	221/221(100%)
x	not annotated	95	(+)	conserved hypothetical protein			Dshi_3946	removed	95/95(100%)		Dshi_3608	removed	95/95(100%)
TQ29_RS18440	WP_007803450.1	728	(+)	metal-transporting ATPase			Dshi_3947	WP_007803450.1	727/728(99%)		Dshi_3609	WP_007803450.1	727/728(99%)
TQ29_RS18445	WP_007803452.1	85	(-)	hypothetical protein			Dshi_3948	WP_007803452.1	72/72(100%)		Dshi_3610	WP_007803452.1	72/72(100%)
TQ29_RS18450	WP_008327326.1	152	(+)	transcriptional regulator MntR	MntR		Dshi_3949	WP_008327326.1	152/152(100%)		Dshi_3611	WP_008327326.1	152/152(100%)
TQ29_RS18455	WP_007803456.1	55	(-)	hypothetical protein			Dshi_3950	WP_007803456.1	55/55(100%)		Dshi_3612	WP_007803456.1	55/55(100%)
TQ29_RS18460	WP_009807490.1	523	(-)	apolipoprotein N-acyltransferase			Dshi_3951	WP_009807490.1	523/523(100%)		Dshi_3613	WP_009807490.1	523/523(100%)
TQ29_RS18465	WP_007803461.1	157	(-)	signal peptidase II			Dshi_3952	WP_007803461.1	157/157(100%)		Dshi_3614	WP_007803461.1	157/157(100%)
TQ29_RS18470	WP_054540603.1	260	(-)	protein gufA	gufA		Dshi_3953	WP_007803463.1	258/260(99%)		Dshi_3615	WP_007803463.1	258/260(99%)
TQ29_RS18475	WP_007803465.1	152	(-)	hypothetical protein			Dshi_3954	WP_007803465.1	152/152(100%)		Dshi_3616	WP_007803465.1	152/152(100%)
TQ29_RS18480	WP_054540604.1	457	(-)	peptidase M23			Dshi_3955	WP_007803467.1	456/457(99%)		Dshi_3617	WP_007803467.1	456/457(99%)
TQ29_RS18485	WP_007803468.1	208	(-)	SCO family protein			Dshi_3956	WP_007803468.1	208/208(100%)		Dshi_3618	WP_007803468.1	208/208(100%)
TQ29_RS18490	WP_028288644.1	155	(-)	hypothetical protein			Dshi_3957	WP_028288644.1	154/155(99%)		Dshi_3619	WP_028288644.1	154/155(99%)
TQ29_RS18495	WP_054540605.1	219	(-)	disulfide bond formation protein DsbA	DsbA		Dshi_3958	WP_007803472.1	218/219(99%)		Dshi_3620	WP_007803472.1	218/219(99%)
TQ29_RS18500	WP_007803474.1	140	(-)	disulfide bond formation protein B			Dshi_3959	WP_007803474.1	140/140(100%)		Dshi_3621	WP_007803474.1	140/140(100%)
TQ29_RS18505	WP_007803475.1	188	(-)	SCO family protein			Dshi_3960	WP_007803475.1	187/188(99%)		Dshi_3622	WP_007803475.1	187/188(99%)
TQ29_RS18510	WP_007803476.1	142	(+)	MerR family transcriptional regulator			Dshi_3961	WP_007803476.1	142/142(100%)		Dshi_3623	WP_007803476.1	142/142(100%)
TQ29_RS18515	WP_008327361.1	206	(+)	RND transporter			Dshi_3962	WP_008327361.1	206/206(100%)		Dshi_3624	WP_008327361.1	206/206(100%)
TQ29_RS18520	WP_007803479.1	187	(+)	hypothetical protein			Dshi_3963	WP_007803479.1	186/187(99%)		Dshi_3625	WP_007803479.1	186/187(99%)
TQ29_RS18525	WP_007803480.1	321	(+)	cation diffusion facilitator transporter			Dshi_3964	WP_007803480.1	320/321(99%)		Dshi_3626	WP_007803480.1	320/321(99%)
TQ29_RS18530	WP_007803481.1	103	(+)	STAS/SEC14 domain-containing protein			Dshi_3965	WP_012187173.1	102/103(99%)		Dshi_3627	WP_012187173.1	102/103(99%)
TQ29_RS18535	WP_054540606.1	153	(+)	hypothetical protein			Dshi_3966	removed	100/170(59%)		Dshi_3628	WP_044029364.1	130/153(85%)
x	x	x	x	x	x		Dshi_3967	WP_007803330.1	x		Dshi_3629	WP_012187142.1	x
x	x	x	x	x	x		Dshi_3968	WP_007803328.1	x		Dshi_3630	WP_012187141.1	x
x	x	x	x	x	x		x	x	x		Dshi_3631	WP_012187171.1	x
x	x	x	x	x	x		x	x	x		Dshi_3632	WP_012187170.1	x
x	x	x	x	x	x		x	x	x		Dshi_3633	WP_012187169.1	x
TQ29_RS18540	WP_054540607.1	74	(-)	hypothetical protein			Dshi_3969	WP_012187318.1	34/69(49%)		Dshi_3634	WP_012187168.1	38/69(55%)
TQ29_RS18545	WP_054540608.1	85	(-)	transcriptional regulator			Dshi_3970	WP_012187319.1	59/85(69%)		Dshi_3635	WP_012187167.1	73/85(86%)
TQ29_RS18550	WP_054540609.1	83	(-)	hypothetical protein			Dshi_3971	WP_044029511.1	60/81(74%)		Dshi_3636	WP_044029425.1	59/83(71%)
TQ29_RS18555	WP_008327368.1	122	(+)	hypothetical protein			Dshi_3972	WP_012187321.1	100/116(86%)		Dshi_3637	WP_012187165.1	100/116(86%)
TQ29_RS18560	WP_054540610.1	204	(+)	transglycosylase	VirB1		Dshi_3973	WP_044029487.1	177/204(87%)		Dshi_3638	WP_012187164.1	167/206(81%)
TQ29_RS18565	WP_009503803.1	97	(+)	conjugal transfer protein TrbC	VirB2		Dshi_3974	WP_012187323.1	76/77(99%)		Dshi_3639	WP_012187163.1	75/77(97%)
TQ29_RS18570	WP_054540611.1	92	(+)	type IV secretion system protein VirB3	VirB3		Dshi_3975	WP_012187324.1	89/92(97%)		Dshi_3640	WP_008327373.1	88/92(96%)
TQ29_RS18575	WP_054540612.1	787	(+)	type IV secretion system protein B4	VirB4		Dshi_3976	WP_012187325.1	754/787(96%)		Dshi_3641	WP_012187162.1	768/785(98%)
x	not annotated	50	(+)	hypothetical protein			Dshi_3977	removed	35/48(73%)		Dshi_3642	removed	31/40(78%)
TQ29_RS18580	WP_043755063.1	362	(+)	lytic transglycosylase			Dshi_3978	WP_044029513.1	341/362(94%)		Dshi_3643	WP_044029367.1	343/362(95%)
TQ29_RS18585	WP_040884167.1	269	(+)	conjugal transfer protein TraF	VirB5		Dshi_3979	WP_012187328.1	236/246(96%)		Dshi_3644	WP_012187159.1	241/246(98%)
TQ29_RS18590	WP_043755065.1	217	(+)	hypothetical protein	VirB8		Dshi_3980	WP_012187329.1	207/217(95%)		Dshi_3645	WP_012187158.1	211/217(97%)
TQ29_RS18595	WP_043755068.1	231	(+)	conjugal transfer protein TrbG	VirB9		Dshi_3981	WP_012187330.1	223/231(97%)		Dshi_3646	WP_012187157.1	214/222(96%)
TQ29_RS18600	WP_043755071.1	459	(+)	conjugal transfer protein	VirB10		Dshi_3982	WP_012187331.1	442/459(96%)		Dshi_3647	WP_012187156.1	438/459(95%)
TQ29_RS18605	WP_043755074.1	328	(+)	type II secretion system protein E	VirB11		Dshi_3983	WP_012187332.1	307/327(94%)		Dshi_3648	WP_012187155.1	305/327(93%)
TQ29_RS18610	WP_054540613.1	62	(+)	hypothetical protein			DSHI_RS20055	WP_044029492.1	30/57(53%)		Dshi_3649	WP_012187154.1	30/57(53%)
x	not annotated	134	(+)	hypothetical protein			Dshi_3984	WP_012187333.1	64/118(54%)		Dshi_3650	WP_012187153.1	66/118(56%)
TQ29_RS18615	and TQ29_RS17730	358	(+)	conjugal transfer protein TrbL	VirB6		Dshi_3985	WP_012187334.1	299/363(82%)		Dshi_3651	WP_012187152.1	281/324(87%)
TQ29_RS17735	pseudogene	̴195	(+)
TQ29_RS17740	pseudogene	502	(+)	type I restriction endonuclease subunit M
TQ29_RS17745	WP_054540508.1	250	(+)	hypothetical protein
TQ29_RS17750	WP_054540509.1	573	(+)	sporadically distributed protein, TIGR04141
TQ29_RS17755	WP_054540510.1	1073	(+)	restriction endonuclease subunit R
TQ29_RS17760	WP_054540511.1	238	(+)	hypothetical protein
TQ29_RS17765	WP_054540512.1	666	(-)	type VI secretion protein	VirD4		Dshi_3988	WP_044029496.1	615/666(92%)		Dshi_3655	WP_012187148.1	637/667(96%)
TQ29_RS17770	WP_054540513.1	777	(-)	endonuclease	VirD2		Dshi_3989	WP_012187338.1	720/777(93%)		Dshi_3656	WP_012187147.1	735/777(95%)
TQ29_RS17775	WP_054540514.1	197	(-)	transposase			Dshi_3990	WP_012187339.1	188/197(95%)		Dshi_3657	WP_012187146.1	175/197(89%)
TQ29_RS17780	WP_007120662.1	68	(-)	hypothetical protein			Dshi_3991	WP_007120662.1	68/68(100%)		Dshi_3658	WP_012187145.1	67/68(99%)
TQ29_RS17785	WP_054540614.1	341	(-)	hypothetical protein			Dshi_3993	WP_012187340.1	331/340(97%)		Dshi_3659
TQ29_RS17790	WP_054540515.1	309	(-)	hypothetical protein			Dshi_3994	WP_012187341.1	295/308(96%)		Dshi_3660	WP_012187143.1	299/308(97%)
TQ29_RS17795	WP_054540516.1	91	(+)	hypothetical protein
TQ29_RS17800	WP_054540517.1	110	(+)	hypothetical protein
TQ29_RS17805	WP_054540518.1	540	(+)	potassium transporter Kef
TQ29_RS17810	WP_054540519.1	907	(-)	carbonate dehydratase
TQ29_RS17815	WP_054540520.1	259	(-)	hypothetical protein
TQ29_RS17820	WP_054540521.1	302	(-)	hypothetical protein
TQ29_RS17825	WP_054540522.1	474	(-)	sodium:proton antiporter
TQ29_RS17830	WP_054540523.1	206	(-)	carbonic anhydrase
TQ29_RS17835	WP_054540524.1	80	(-)	hypothetical protein							Dshi_3667	WP_012187136.1	35/45(78%)
TQ29_RS17840	WP_054540525.1	310	(+)	hyaluronan synthase
TQ29_RS17845	WP_054540526.1	242	(-)	chromosome partitioning protein ParB	ParB		Dshi_3999	WP_012187346.1	222/242(92%)		Dshi_3690	WP_012187113.1	229/242(95%)
TQ29_RS17850	WP_054540527.1	64	(-)	hypothetical protein			Dshi_4000	WP_012187347.1	60/64(94%)		Dshi_3691	WP_012187112.1	58/64(91%)
TQ29_RS17855	WP_054540528.1	153	(-)	hypothetical protein			Dshi_4001	WP_012187348.1	146/153(95%)		Dshi_3692	WP_012187111.1	141/153(92%)
TQ29_RS17860	WP_054540529.1	128	(-)	hypothetical protein			Dshi_4002	WP_012187349.1	124/128(97%)		Dshi_3693	WP_012187110.1	118/128(92%)		Identity TBLASTN		Annotation
x	x	x	x	x	x		Dshi_4003	WP_050757929.1	Query		Dshi_3694	WP_012187109.1	Sbjct		589/614(96%)	x	hypothetical protein
x	x	x	x	x	x		Dshi_4004	WP_012187105.1	Query		Dshi_3698	WP_012187105.1	Sbjct		508/508(100%)	Inversion	integrase
x	x	x	x	x	x		Dshi_4005	WP_012187106.1	Query		Dshi_3697	WP_012187106.1	Sbjct		303/303(100%)	Inversion	integrase
x	x	x	x	x	x		Dshi_4006	WP_012187107.1	Query		Dshi_3696	WP_012187107.1	Sbjct		334/334(100%)	Inversion	integrase
x	x	x	x	x	x		Dshi_4007	WP_012187108.1	Query		Dshi_3695	WP_012187108.1	Sbjct		812/813(99%)	Inversion	type III restriction endonuclease subunit R
TQ29_RS17865	WP_054540530.1	1420	(-)	SAM-dependent methyltransferase			Dshi_4008	WP_012187351.1	771/829(93%)		Dshi_3699	WP_012187104.1	778/829(94%)
TQ29_RS17870	WP_043754116.1	50	(-)	hypothetical protein
TQ29_RS17875	WP_024099306.1	172	(-)	Toxin with endonuclease activity YhaV	Toxin		Dshi_4011	WP_012187354.1	166/172(97%)		Dshi_3729	WP_012187078.1	160/172(93%)
TQ29_RS17880	WP_005668772.1	108	(-)	hypothetical protein	aTox		Dshi_4012	WP_005668772.1	108/108(100%)		Dshi_3730	WP_012187077.1	106/108(98%)
TQ29_RS17885	WP_054540531.1	216	(-)	hypothetical protein			Dshi_4013	WP_012187355.1	197/216(91%)		Dshi_3731	WP_012187076.1	202/216(94%)
TQ29_RS17890	WP_054540532.1	197	(-)	hypothetical protein			Dshi_4014	WP_012187356.1	194/230(84%)		Dshi_3732	WP_012187075.1	194/197(98%)
TQ29_RS17895	WP_054540533.1	660	(-)	chromosome partitioning protein ParB	ParB		Dshi_4015	WP_012187357.1	602/660(91%)		Dshi_3733	WP_012187074.1	622/660(94%)
TQ29_RS17900	WP_054540534.1	129	(-)	hypothetical protein			Dshi_4016	WP_012187358.1	122/129(95%)		DSHI_RS18890	WP_044029395.1	90/99(91%)
TQ29_RS17905	WP_054540535.1	76	(-)	hypothetical protein			Dshi_4017	WP_012187359.1	67/73(92%)		Dshi_3740	WP_012187068.1	65/73(89%)
TQ29_RS17910	WP_054540536.1	313	(-)	antirestriction protein			Dshi_4018	WP_012187360.1	302/313(96%)		Dshi_3741	WP_012187067.1	286/313(91%)
TQ29_RS17915	WP_054540537.1	161	(-)	hypothetical protein			Dshi_4019	WP_012187361.1	132/160(83%)		Dshi_3742	WP_012187066.1	134/160(84%)
TQ29_RS17920	WP_054540538.1	400	(+)	filamentation induced by cAMP protein fic			Dshi_4020	WP_012187362.1	395/400(99%)
TQ29_RS17925	WP_012187363.1	410	(-)	replication initiation protein	RepC		Dshi_4021	WP_012187363.1	411/411(100%)
TQ29_RS17930	WP_054540539.1	338	(-)	plasmid partitioning protein RepB	RepB		Dshi_4022	WP_012187364.1	337/338(99%)
TQ29_RS17935	WP_027263652.1	395	(-)	plasmid partitioning protein RepA	RepA		Dshi_4023	WP_012187365.1	394/395(99%)
TQ29_RS17940	WP_054540540.1	75	(+)	MazF family transcriptional regulator	aTox		Dshi_4024	not annotated	74/75(99%)
TQ29_RS17945	WP_012187367.1	131	(+)	pilus biogenesis protein	Toxin		Dshi_4025	WP_012187367.1	131/131(100%)
TQ29_RS17950	WP_054540541.1	298	(-)	DNA invertase			Dshi_4026	WP_012187368.1	297/298(99%)		Dshi_3748	WP_012187060.1	258/293(88%)
TQ29_RS17955	WP_054540615.1	379	(-)	integrase			Dshi_4027	WP_012187369.1	292/354(82%)		Dshi_3751	WP_044029440.1	268/335(80%)
TQ29_RS17960	WP_054540542.1	296	(+)	hypothetical protein			Dshi_4028	WP_012187056.1	194/296(66%)		Dshi_3752	WP_012187056.1	194/296(66%)
TQ29_RS17965	WP_054540543.1	199	(+)	chromosome segregation protein	ScpB		Dshi_4029	WP_012187055.1	158/199(79%)		Dshi_3753	WP_012187055.1	158/199(79%)
TQ29_RS17970	WP_054540544.1	293	(-)	NTP-binding protein
TQ29_RS17975	WP_054540545.1	544	(-)	transposase
TQ29_RS17980	WP_054540546.1	71	(+)	hypothetical protein
TQ29_RS17985	WP_054540547.1	200	(+)	hypothetical protein
TQ29_RS17990	WP_009574212.1	275	(-)	universal stress family protein 3
TQ29_RS17995	pseudogene		(+)	excisionase
TQ29_RS18000	WP_054540548.1	907	(+)	carbonate dehydratase
TQ29_RS18005	WP_009573527.1	898	(+)	DDE transposase							Dshi_3676	Pseudogene	762/896(85%)
TQ29_RS18010	WP_009573528.1	288	(-)	NTP-binding protein
TQ29_RS18015	WP_054540549.1	405	(+)	transposase
TQ29_RS18020	WP_054540550.1	292	(+)	NTP-binding protein
TQ29_RS18025	WP_054540551.1	261	(+)	hypothetical protein
TQ29_RS18030	WP_054540552.1	133	(+)	hypothetical protein
TQ29_RS18035	WP_054540553.1	179	(-)	hypothetical protein
TQ29_RS18040	WP_054540554.1	195	(-)	DNA resolvase			Dshi_4026	WP_012187368.1	67/150(45%)		Dshi_3680	WP_012187123.1	152/189(80%)
TQ29_RS18045	WP_054540555.1	960	(+)	transposase							Dshi_3676	Pseudogene	844/960(88%)
TQ29_RS18050	pseudogene		(+)	transposase
TQ29_RS18055	WP_054540556.1	187	(+)	transposon DNA-invertase			Dshi_4026	WP_012187368.1	64/120(53%)		Dshi_3683	WP_012187120.1	104/187(56%)
TQ29_RS18060	pseudogene		(+)	integrase; disrupted
TQ29_RS18065	WP_054540557.1	324	(+)	AAA family ATPase
TQ29_RS18070	WP_054540558.1	235	(+)	hypothetical protein
TQ29_RS18075	WP_054540559.1	209	(-)	TetR family transcriptional regulator
TQ29_RS18080	WP_054540616.1	558	(+)	electron transfer oxidoreductase
TQ29_RS18085	WP_054540560.1	373	(+)	acetyl-CoA acetyltransferase
TQ29_RS18090	WP_054540561.1	765	(+)	3-hydroxyacyl-CoA dehydrogenase
TQ29_RS18095	WP_054540562.1	587	(+)	acyl-CoA dehydrogenase
TQ29_RS18100	WP_054540563.1	538	(+)	long-chain-fatty-acid--CoA ligase
TQ29_RS18105	WP_054540617.1	150	(+)	dehydratase
TQ29_RS18110	WP_054540564.1	252	(-)	ATP-binding protein
TQ29_RS18115	WP_054540565.1	62	(+)	hypothetical protein
TQ29_RS18120	WP_054540566.1	411	(+)	integrase
TQ29_RS18125	WP_054540567.1	280	(+)	AAA family ATPase
TQ29_RS18130	WP_054540568.1	74	(-)	hypothetical protein			Dshi_4035	WP_012187049.1	25/56(45%)		Dshi_3759	WP_012187049.1	25/56(45%)
TQ29_RS18135	pseudogene		(-)	quinate dehydrogenase
TQ29_RS18140	WP_054540569.1	106	(+)	hypothetical protein
TQ29_RS18145	WP_054540570.1	188	(-)	invertase			Dshi_4026	WP_012187368.1	67/152(44%)		Dshi_3683	WP_012187120.1	78/186(42%)
TQ29_RS18150	WP_054540571.1	983	(+)	DDE transposase							Dshi_3676	Pseudogene	340/965(35%)
TQ29_RS18155	WP_054540572.1	82	(+)	hypothetical protein
TQ29_RS18160	WP_054540573.1	452	(+)	transporter
TQ29_RS18165	pseudogene		(-)	MBL fold metallo-hydrolase
TQ29_RS18170	pseudogene		(+)	transposase			x	pseudogene	22/37(59%)		x	pseudogene	22/37(59%)
TQ29_RS18175	WP_054540618.1	115	(+)	IS5 family transposase			Dshi_4033	WP_012187051.1	87/111(78%)		Dshi_3757	WP_012187051.1	87/111(78%)
TQ29_RS18180	WP_054540574.1	129	(+)	IS5 family transposase			Dshi_4034	WP_012187050.1	101/129(78%)		Dshi_3758	WP_012187050.1	101/129(78%)
TQ29_RS18185	WP_054540619.1	341	(+)	IS110 family transposase			Dshi_4035	WP_012187049.1	268/340(79%)		Dshi_3759	WP_012187049.1	268/340(79%)
TQ29_RS18190	WP_054540575.1	954	(+)	monovalent cation/H+ antiporter subunit A
TQ29_RS18195	WP_054540576.1	121	(+)	Na+/H+ antiporter subunit C
TQ29_RS18200	WP_054540577.1	517	(+)	monovalent cation/H+ antiporter subunit D
TQ29_RS18205	WP_054540578.1	163	(+)	Na+/H+ antiporter subunit E
TQ29_RS18210	WP_054540579.1	89	(+)	K+/H+ antiporter subunit F
TQ29_RS18215	WP_054540580.1	124	(+)	Na+/H+ antiporter subunit G
TQ29_RS18220	WP_054540581.1	242	(-)	ATPase
TQ29_RS18225	pseudogene		(-)	transposase
TQ29_RS18230	WP_054540582.1	188	(+)	transposase
TQ29_RS18235	WP_054540549.1	405	(+)	transposase
TQ29_RS18240	WP_054540550.1	292	(+)	NTP-binding protein
TQ29_RS18245	WP_054540551.1	261	(+)	hypothetical protein
TQ29_RS18250	WP_054540583.1	328	(-)	zinc ABC transporter			Dshi_4043	WP_012187043.1	318/328(97%)		Dshi_3767	WP_012187043.1	318/328(97%)
TQ29_RS18255	WP_008327266.1	220	(-)	TVP38/TMEM64 family protein			Dshi_4044	WP_012187042.1	212/220(96%)		Dshi_3768	WP_012187042.1	212/220(96%)
TQ29_RS18260	WP_054540584.1	149	(-)	hypothetical protein			Dshi_4045	WP_012187041.1	144/149(97%)		Dshi_3769	WP_012187041.1	144/149(97%)
TQ29_RS18265	WP_054540585.1	161	(-)	hypothetical protein			Dshi_4046	WP_007803359.1	159/161(99%)		Dshi_3770	WP_007803359.1	159/161(99%)
TQ29_RS18270	WP_054540586.1	157	(-)	sulfurtransferase			Dshi_4047	WP_008327269.1	153/156(98%)		Dshi_3771	WP_008327269.1	153/156(98%)
TQ29_RS18275	WP_054540587.1	240	(+)	DNA-binding response regulator	CheY		Dshi_4048	WP_007803380.1	237/240(99%)		Dshi_3772	WP_007803380.1	237/240(99%)
TQ29_RS18280	WP_054540588.1	488	(+)	two-component sensor histidine kinase			Dshi_4049	WP_009807480.1	480/488(98%)		Dshi_3773	WP_009807480.1	480/488(98%)
TQ29_RS18285	WP_054540620.1	63	(+)	hypothetical protein			Dshi_4050	WP_009807481.1	55/63(87%)		Dshi_3774	WP_009807481.1	55/63(87%)
TQ29_RS18290	WP_054540589.1	666	(+)	c-type cytochrome biogenesis protein	CcmF		Dshi_4051	WP_012187039.1	659/666(99%)		Dshi_3775	WP_012187039.1	659/666(99%)
TQ29_RS18295	WP_054540590.1	188	(+)	disulfide bond formation protein	DsbE		Dshi_4052	WP_009807483.1	187/188(99%)		Dshi_3776	WP_009807483.1	187/188(99%)
TQ29_RS18300	WP_054540591.1	157	(+)	cytochrome c biogenesis protein	CcmH		Dshi_4053	WP_009807484.1	153/157(97%)		Dshi_3777	WP_009807484.1	153/157(97%)
TQ29_RS18305	WP_054540592.1	383	(+)	c-type cytochrome biogenesis protein	CcmI		Dshi_4054	WP_008327282.1	346/369(94%)		Dshi_3778	WP_008327282.1	346/369(94%)
TQ29_RS18310	WP_054540593.1	709	(-)	copper-binding protein			Dshi_4055	WP_009807485.1	682/709(96%)		Dshi_3779	WP_009807485.1	682/709(96%)
TQ29_RS18315	WP_054540594.1	100	(-)	hypothetical protein			Dshi_4056	WP_007803398.1	80/99(81%)		Dshi_3780	WP_007803398.1	80/99(81%)
TQ29_RS18320	WP_054540595.1	186	(+)	peptidase			Dshi_4057	WP_009807486.1	178/186(96%)		Dshi_3781	WP_009807486.1	178/186(96%)
TQ29_RS18325	WP_054540596.1	152	(+)	cytochrome c			Dshi_4058	WP_007803401.1	150/152(99%)		Dshi_3782	WP_007803401.1	150/152(99%)
TQ29_RS18330	WP_054540597.1	190	(+)	cytochrome c			Dshi_4059	WP_007803403.1	179/197(91%)		Dshi_3783	WP_007803403.1	179/197(91%)
TQ29_RS18335	WP_054540598.1	305	(+)	cytochrome c			Dshi_4060	WP_007803405.1	292/305(96%)		Dshi_3784	WP_007803405.1	292/305(96%)
TQ29_RS18340	WP_038008397.1	464	(+)	copper oxidase			Dshi_4061	WP_007803406.1	451/464(97%)		Dshi_3785	WP_007803406.1	451/464(97%)
TQ29_RS18345	WP_007803408.1	160	(+)	cytochrome c			Dshi_4062	WP_007803408.1	160/160(100%)		Dshi_3786	WP_007803408.1	160/160(100%)
TQ29_RS18350	WP_009807488.1	243	(+)	membrane protein			Dshi_4063	WP_009807488.1	243/243(100%)		Dshi_3787	WP_009807488.1	243/243(100%)
x	not annotated	66	(-)	heavy metal transport/detoxification protein			Dshi_4064	removed	66/66(100%)		Dshi_3788	removed	66/66(100%)
TQ29_RS18355	WP_054540621.1	836	(+)	copper-translocating P-type ATPase			Dshi_4065	WP_012187038.1	817/821(99%)		Dshi_3789	WP_012187038.1	817/821(99%)
TQ29_RS18360	WP_038008399.1	132	(+)	Cu(I)-responsive transcriptional regulator			Dshi_4066	WP_007803416.1	129/132(98%)		Dshi_3790	WP_007803416.1	129/132(98%)
Table Legend
90-100% Identity	TBLASTN-Hit
70-89% Identity	TBLASTN-Hit
50-69% Identity	TBLASTN-Hit
40-50% Identity	TBLASTN-Hit
no BLAST-hit (<40%)	TBLASTN-Hit
Dshi_3931	first gene of annotation is highlighted
	discontinuity in TBLASTN subject sequence (insertion)
x	gene is missing in query sequence (Confluentimicrobium)
