# Supplementary material for: Plasmid Transfer in the Ocean – A Case Study from the Roseobacter Group
Source: Front Microbiol. 2017 Jul 18;8:1350. doi: 10.3389/fmicb.2017.01350 (PMC5513947; doi:10.3389/fmicb.2017.01350)
Supplement: Supplementary file 4 [file Table_2.XLSX]

## Sheet: Tabelle2
Table S2. Comparative TBLASTN analysis of the 126-kb RepABC-2 plasmid of Dinoroseobacter shibae DFL12 (pDSHI03) with the 135-kb RepABC-2 plasmid contig (LXYQ01000108.1) of Roseovarius indicus EhC03-A15
The color code of the first bloc (pDSHI03) corresponds to the TBLASTN comparsion with pNS6001 from Confluentimicrobium. The color code of the second bloc reflects the comparison of pDSHI03 wih the 135-kb plasmid from Roseovarius.
Dinoroseobacter shibae DFL12								Roseovarius indicus EhC03-A15
pDSHI03 (126kb, RepABC-2 [NC_009957])						pNS6001		Plasmid (135kb, RepABC-2 [LXYQ01000108.1)				pDSHI03
Locus	Accession	AA		Annotation	Gene	Homology		Locus	TBLASTN-match	Accession	Identity TBLASTN	Homology	Comment
Dshi_3931	WP_007803418.1	240	(-)	glutaredoxin		nt 1		x	x	x	x
Dshi_3932	WP_007803420.1	271	(-)	hypothetical protein		»		x	x	x	x
Dshi_3933	WP_007803422.1	90	(+)	carnitine operon oxidoreductase		»		x	19997..20257	not annotated	74/87(85%)
Dshi_3934	WP_007803424.1	420	(+)	copper oxidase		»		x	x	x	x
Dshi_3935	WP_008327308.1	161	(+)	disulfide bond formation protein B		»		x	x	x	x
Dshi_3936	WP_012187180.1	221	(+)	L,D-transpeptidase		»		x	20698..21357	not annotated	173/221(78%)
Dshi_3937	WP_007803430.1	203	(-)	hypothetical protein		»		x	x	x	x
Dshi_3938	WP_008327312.1	162	(+)	calcium-binding protein		»		A8B76_06295	16323..16168	OAO03576.1	43/52(83%)
Dshi_3939	WP_007803435.1	128	(+)	hypothetical protein		»		x	x	x	x
Dshi_3940	WP_007803438.1	306	(+)	prolipoprotein diacylglyceryl transferase		»		x	x	x	x
Dshi_3941	WP_008327317.1	682	(+)	copper-translocating P-type ATPase		»		A8B76_06830	132993..130948	OAO03672.1	523/683(77%)
Dshi_3942	WP_007803442.1	445	(+)	amino acid permease		»		x	x	x	x
Dshi_3943	WP_007803445.1	214	(-)	hypothetical protein		»		x	x	x	x
Dshi_3944	WP_007803446.1	240	(+)	cytochrome C biogenesis protein CcdA	CcdA	»		A8B76_06270	10070..10750	OAO03571.1	218/227(96%)	nt 12,980
Dshi_3945	WP_007803448.1	221	(+)	L,D-transpeptidase		»		x	20698..21357	not annotated	190/221(86%)	»
Dshi_3946	removed	90	(+)	conserved hypothetical protein		»		x	21677..21411	not annotated	73/90(81%)	»
Dshi_3947	WP_007803450.1	728	(+)	metal-transporting ATPase		»		A8B76_06320	22003..24186	OAO03580.1	722/728(99%)	»
Dshi_3948	WP_007803452.1	85	(-)	hypothetical protein		»		A8B76_06345	29001..28807	OAO03585.1	59/65(91%)	»
Dshi_3949	WP_008327326.1	152	(+)	transcriptional regulator MntR	MntR	»		A8B76_06350	29155..29601	OAO03586.1	141/149(95%)	»
Dshi_3950	WP_007803456.1	55	(-)	hypothetical protein		»		A8B76_06375	34841..34683	OAO03590.1	32/53(60%)	»	N-terminus of apolipoprotein N-acyltransferase
Dshi_3951	WP_009807490.1	523	(-)	apolipoprotein N-acyltransferase		»		A8B76_06375	36412..34880	OAO03590.1	462/511(90%)	»
Dshi_3952	WP_007803461.1	153	(-)	signal peptidase II		»		A8B76_06380	36882..36412	OAO03591.1	145/157(92%)	»
Dshi_3953	WP_007803463.1	260	(-)	protein gufA	gufA	»		A8B76_06385	37669..36890	OAO03592.1	255/260(98%)	»
Dshi_3954	WP_007803465.1	152	(-)	hypothetical protein		»		x	38078..38695	not annotated	123/128(96%)	»
Dshi_3955	WP_007803467.1	457	(-)	peptidase M23		»		A8B76_06395	39527..38157	OAO03594.1	429/457(94%)	»
Dshi_3956	WP_007803468.1	208	(-)	SCO family protein		»		A8B76_06400	40150..39527	OAO03595.1	201/208(97%)	»
Dshi_3957	WP_028288644.1	155	(-)	hypothetical protein		»		A8B76_06405	40617..40153	OAO03678.1	137/155(88%)	»
Dshi_3958	WP_007803472.1	219	(-)	disulfide bond formation protein DsbA	DsbA	»		A8B76_06410	41305..40649	OAO03596.1	194/219(89%)	»
Dshi_3959	WP_007803474.1	140	(-)	disulfide bond formation protein B		»		A8B76_06415	41724..41305	OAO03597.1	132/140(94%)	»
Dshi_3960	WP_007803475.1	188	(-)	SCO family protein		»		A8B76_06420	42293..41733	OAO03598.1	173/187(93%)	»
Dshi_3961	WP_007803476.1	142	(+)	MerR family transcriptional regulator		»		A8B76_06450	49866..50291	OAO03603.1	139/142(98%)	»
Dshi_3962	WP_008327361.1	206	(+)	RND transporter		»		A8B76_06455	50377..50994	OAO03604.1	190/206(92%)	»
Dshi_3963	WP_007803479.1	187	(+)	hypothetical protein		»		A8B76_06460	51067..51516	OAO03605.1	121/153(79%)	»
Dshi_3964	WP_007803480.1	321	(+)	cation diffusion facilitator transporter		»		A8B76_06465	51827..52789	OAO03606.1	300/321(93%)	»
Dshi_3965	WP_012187173.1	103	(+)	STAS/SEC14 domain-containing protein		»		A8B76_06470	52764..53069	OAO03607.1	90/102(88%)	»
Dshi_3966	removed	248	(+)	hypothetical protein		nt 30,279		A8B76_06475	55492..54824	OAO03608.1	132/223(59%)	»
Dshi_3967	WP_007803330.1	116	(-)	transcriptional regulator				A8B76_06735	113996..114331	OAO03653.1	63/114(55%)	»
Dshi_3968	WP_007803328.1	283	(+)	cation transporter				A8B76_06730	113714..113106	OAO03652.1	200/263(76%)	nt 31,733
Dshi_3969	WP_012187318.1	75	(-)	hypothetical protein				x	x	x	x
Dshi_3970	WP_012187319.1	85	(-)	transcriptional regulator		nt 32,295		x	x	x	x
Dshi_3971	WP_044029511.1	82	(-)	hypothetical protein		»		A8B76_06490	56776..56537	OAO03680.1	48/80(60%)	nt 32,677
Dshi_3972	WP_012187321.1	117	(+)	hypothetical protein		»		A8B76_06495	56991..57338	OAO03611.1	103/116(89%)	»
Dshi_3973	WP_044029487.1	121	(+)	transglycosylase	VirB1	»		A8B76_06500	57951..57604	OAO03612.1	70/116(60%)	»
Dshi_3974	WP_012187323.1	97	(+)	conjugal transfer protein TrbC	VirB2	»		A8B76_06505	58113..58331	OAO03682.1	72/73(99%)	»
Dshi_3975	WP_012187324.1	92	(+)	type IV secretion system protein VirB3	VirB3	»		A8B76_06510	58387..58662	OAO03613.1	89/92(97%)	»
Dshi_3976	WP_012187325.1	787	(+)	type IV secretion system protein B4	VirB4	»		A8B76_06515	58697..61027	OAO03614.1	739/777(95%)	»
Dshi_3977	removed	55	(+)	hypothetical protein		»		x	61027..61191	not annotated	46/55(84%)	»
Dshi_3978	WP_044029513.1	362	(+)	lytic transglycosylase		»		A8B76_06520	61250..62335	OAO03681.1	345/362(95%)	»
Dshi_3979	WP_012187328.1	269	(+)	conjugal transfer protein TraF	VirB5	»		A8B76_06525	62338..63144	OAO03615.1	261/269(97%)	»
Dshi_3980	WP_012187329.1	217	(+)	hypothetical protein	VirB8	»		A8B76_06530	63262..63912	OAO03616.1	209/217(96%)	»
Dshi_3981	WP_012187330.1	231	(+)	conjugal transfer protein TrbG	VirB9	»		A8B76_06535	63918..64610	OAO03617.1	224/231(97%)	»
Dshi_3982	WP_012187331.1	459	(+)	conjugal transfer protein	VirB10	»		A8B76_06540	64610..65986	OAO03618.1	450/459(98%)	»
Dshi_3983	WP_012187332.1	328	(+)	type II secretion system protein E	VirB11	»		A8B76_06545	65993..66976	OAO03619.1	325/328(99%)	»
DSHI_RS20055	WP_044029492.1	64	(+)	hypothetical protein		»		A8B76_06550	66976..67167	OAO03620.1	57/64(89%)	»
Dshi_3984	WP_012187333.1	136	(+)	hypothetical protein		»		A8B76_06555	67212..67577	OAO03621.1	102/122(84%)	»
Dshi_3985	WP_012187334.1	358	(+)	conjugal transfer protein TrbL	VirB6	nt 44,599		A8B76_06560	67593..68567	OAO03622.1	310/325(95%)	nt 44,599
Dshi_3986	WP_012187335.1	634	(-)	hypothetical protein				x	x	x	x
Dshi_3987	WP_050757928.1	192	(-)	hypothetical protein				x	x	x	x
Dshi_3988	WP_044029496.1	666	(-)	type VI secretion protein	VirD4	nt 48,597		A8B76_06600	85318..83357	OAO03629.1	613/656(93%)	nt 48,597
Dshi_3989	WP_012187338.1	777	(-)	endonuclease	VirD2	»		A8B76_06605	87660..85330	OAO03630.1	711/777(92%)	»
Dshi_3990	WP_012187339.1	197	(-)	transposase		»		A8B76_06610	88240..87650	OAO03631.1	175/197(89%)	»
Dshi_3991	WP_007120662.1	68	(-)	hypothetical protein		»		A8B76_06615	88998..88795	OAO03632.1	67/68(99%)	»
Dshi_3993	WP_012187340.1	341	(-)	hypothetical protein		»		x	x	x	x	»
Dshi_3994	WP_012187341.1	309	(-)	hypothetical protein		nt 56,902		A8B76_06620	91595..90672	OAO03633.1	293/308(95%)	nt 56,902
Dshi_3995	WP_012187342.1	226	(+)	hypothetical protein				x	x	x	x
Dshi_3996	WP_012187343.1	195	(+)	hypothetical protein				x	x	x	x
Dshi_3997	WP_012187344.1	499	(+)	nucleotidyltransferase				x	x	x	x
Dshi_3998	WP_012187345.1	1116	(+)	error-prone DNA polymerase				x	x	x	x
Dshi_3999	WP_012187346.1	242	(-)	chromosome partitioning protein ParB		nt 63,708		A8B76_06635	96632..95907	OAO03635.1	229/242(95%)	nt 63,708
Dshi_4000	WP_012187347.1	100	(-)	hypothetical protein		»		A8B76_06640	97059..96820	OAO03636.1	69/80(86%)	»
Dshi_4001	WP_012187348.1	153	(-)	hypothetical protein		»		A8B76_06645	97621..97163	OAO03637.1	147/153(96%)	»
Dshi_4002	WP_012187349.1	128	(-)	hypothetical protein		nt 65,810		A8B76_06650	98009..97626	OAO03638.1	121/128(95%)	»
Dshi_4003	WP_050757929.1	614	(-)	hypothetical protein				A8B76_06655 (1st)	99916..98168	OAO03639.1	564/583(97%)	nt 67,803	Pseudogene in D. shibae!
Dshi_4004	WP_012187105.1	508	(+)	integrase				x	x	x	x
Dshi_4005	WP_012187106.1	303	(+)	integrase				x	x	x	x
Dshi_4006	WP_012187107.1	334	(+)	integrase				x	x	x	x
Dshi_4007	WP_012187108.1	813	(-)	type III restriction endonuclease subunit R				x	x	x	x
Dshi_4008	WP_012187351.1	836	(-)	SAM-dependent methyltransferase				A8B76_06655 (2nd)	102394..99908	OAO03639.1	761/829(92%)		Pseudogene in D. shibae!
Dshi_4009	ABV95736.2	288	(-)	transcriptional regulator				x	x	x	x
Dshi_4010	WP_012187353.1	239	(+)	hypothetical protein				x	x	x	x
Dshi_4011	WP_012187354.1	172	(-)	Toxin with endonuclease activity YhaV	Toxin	nt 79,364		A8B76_06665	103417..102902	OAO03641.1	166/172(97%)	nt 79,364
Dshi_4012	WP_005668772.1	108	(-)	hypothetical protein	aTox	»		A8B76_06670	103740..103417	OAO03642.1	108/108(100%)	»
Dshi_4013	WP_012187355.1	217	(-)	hypothetical protein		»		A8B76_06675	104518..103868	OAO03643.1	196/217(90%)	»
Dshi_4014	WP_012187356.1	230	(-)	hypothetical protein		»		A8B76_06680	105111..104521	OAO03644.1	195/230(85%)	»
Dshi_4015	WP_012187357.1	660	(-)	chromosome partitioning protein ParB		»		A8B76_06685	107166..105187	OAO03645.1	609/660(92%)	»
Dshi_4016	WP_012187358.1	129	(-)	hypothetical protein		»		A8B76_06690	107714..107328	OAO03646.1	123/129(95%)	»
Dshi_4017	WP_012187359.1	69	(-)	hypothetical protein		»		x	x	x	x	»
Dshi_4018	WP_012187360.1	312	(-)	antirestriction protein		»		A8B76_06745	115691..114801	OAO03655.1	290/297(98%)	»
Dshi_4019	WP_012187361.1	161	(-)	hypothetical protein		»		A8B76_06750	116217..115738	OAO03656.1	135/160(84%)	»
Dshi_4020	WP_012187362.1	400	(+)	filamentation induced by cAMP protein fic		»		A8B76_06755	116495..117694	OAO03657.1	394/400(99%)	»
Dshi_4021	WP_012187363.1	411	(-)	replication initiation protein	RepC	»		A8B76_06760	119064..117832	OAO03658.1	398/411(97%)	»
Dshi_4022	WP_012187364.1	338	(-)	plasmid partitioning protein RepB	RepB	»		A8B76_06765	120258..119245	OAO03659.1	333/338(99%)	»
Dshi_4023	WP_012187365.1	395	(-)	plasmid partitioning protein RepA	RepA	»		A8B76_06770	121442..120258	OAO03660.1	394/395(99%)	»
Dshi_4024	not annotated	75	(+)	MazF family transcriptional regulator	aTox	»		x	121756..121980	not annotated	74/75(99%)	»
Dshi_4025	WP_012187367.1	131	(+)	pilus biogenesis protein	Toxin	»		A8B76_06775	121973..122365	OAO03661.1	124/131(95%)	»
Dshi_4026	WP_012187368.1	298	(-)	DNA invertase		»		A8B76_06780	123248..122355	OAO03662.1	280/298(94%)	nt 93,094
Dshi_4027	WP_012187369.1	372	(-)	integrase		»		x	x	x	x
Dshi_4028	WP_012187056.1	294	(+)	hypothetical protein		»		x	x	x	x
Dshi_4029	WP_012187055.1	205	(+)	chromosome segregation protein ScpB		nt 95,899		x	x	x	x
Dshi_4030	WP_012187054.1	87	(+)	WGR domain-containing protein				x	x	x	x
Dshi_4031	WP_012187053.1	372	(+)	cell division protein Fic				x	x	x	x
Dshi_4032	ABV95759.1	240	(-)	hypothetical protein				x	x	x	x
Dshi_4033	WP_012187051.1	115	(+)	IS5 family transposase				x	x	x	x
Dshi_4034	WP_012187050.1	129	(+)	IS5 family transposase				x	x	x	x
Dshi_4035	WP_012187049.1	342	(+)	IS110 family transposase				x	x	x	x
Dshi_4036	WP_012187048.1	60	(-)	hypothetical protein				x	x	x	x
Dshi_4037	WP_012178914.1	120	(+)	transposase				x	x	x	x
Dshi_4038	WP_012178913.1	176	(+)	IS630 family transposase				A8B76_06300	16968..16705	OAO03577.1	54/88(61%)
Dshi_4039	pseudogene	142	(-)	hypothetical protein				x	x	x	x
Dshi_4040	WP_012187046.1	188	(+)	Crp/Fnr family transcriptional regulator				x	x	x	x
Dshi_4041	WP_012187045.1	150	(-)	hypothetical protein				x	x	x	x
Dshi_4042	pseudogene	330	(-)	sterol desaturase				x	x	x	x
Dshi_4043	WP_012187043.1	328	(-)	zinc ABC transporter		nt 104,358		x	x	x	x
Dshi_4044	WP_012187042.1	220	(-)	TVP38/TMEM64 family protein		»		x	x	x	x
Dshi_4045	WP_012187041.1	149	(-)	hypothetical protein		»		x	x	x	x
Dshi_4046	WP_007803359.1	161	(-)	hypothetical protein		»		x	x	x	x
Dshi_4047	WP_008327269.1	157	(-)	sulfurtransferase		»		x	x	x	x
Dshi_4048	WP_007803380.1	240	(+)	DNA-binding response regulator	CheY	»		x	x	x	x
Dshi_4049	WP_009807480.1	488	(+)	two-component sensor histidine kinase		»		x	x	x	x
Dshi_4050	WP_009807481.1	63	(+)	hypothetical protein		»		x	x	x	x
Dshi_4051	WP_012187039.1	666	(+)	c-type cytochrome biogenesis protein CcmF		»		A8B76_06425	42914..44902	OAO03599.1	488/666(73%)
Dshi_4052	WP_009807483.1	188	(+)	disulfide bond formation protein DsbE		»		A8B76_06430	44910..45449	OAO03679.1	113/180(63%)
Dshi_4053	WP_009807484.1	157	(+)	cytochrome c biogenesis protein CcmH		»		A8B76_06435	45506..45928	OAO03600.1	76/143(53%)
Dshi_4054	WP_008327282.1	383	(+)	c-type cytochrome biogenesis protein CcmI		»		A8B76_06440	45940..47046	OAO03601.1	150/373(40%)
Dshi_4055	WP_009807485.1	709	(-)	copper-binding protein		»		A8B76_06445	49194..47215	OAO03602.1	318/665(48%)
Dshi_4056	WP_007803398.1	100	(-)	hypothetical protein		»		x	x	x	x
Dshi_4057	WP_009807486.1	186	(+)	peptidase		»		x	53384..53941	not annotated	107/187(57%)
Dshi_4058	WP_007803401.1	152	(+)	cytochrome c		»		x	x	x	x
Dshi_4059	WP_007803403.1	197	(+)	cytochrome c		»		x	x	x	x
Dshi_4060	WP_007803405.1	305	(+)	cytochrome c		»		x	x	x	x
Dshi_4061	WP_007803406.1	464	(+)	copper oxidase		»		A8B76_06210	1989..2771	OAO03561.1	120/262(46%)
Dshi_4062	WP_007803408.1	160	(+)	cytochrome c		»		A8B76_06225	5011..5355	OAO03562.1	66/119(55%)
Dshi_4063	WP_009807488.1	243	(+)	membrane protein		»		A8B76_06245	7195..7848	OAO03566.1	102/219(47%)
Dshi_4064	removed	66	(-)	heavy metal transport/detoxification protein		»		x	x	x	x
Dshi_4065	WP_012187038.1	836	(+)	copper-translocating P-type ATPase		»		A8B76_06830	132927..130954	OAO03672.1	321/662(48%)
Dshi_4066	WP_007803416.1	132	(+)	Cu(I)-responsive transcriptional regulator		nt 126,304		A8B76_06205	975..1352	OAO03560.1	81/126(64%)
						S 91,476 bp (74.4%)						S 57,192 bp (45.3%)
Table Legend
90-100% Identity	TBLASTN-Hit
70-89% Identity	TBLASTN-Hit
50-69% Identity	TBLASTN-Hit
40-50% Identity	TBLASTN-Hit
no BLAST-hit (<40%)	TBLASTN-Hit
Dshi_3931	first gene of annotation is highlighted
	discontinuity in TBLASTN subject sequence (insertion)
x	gene is missing in subject sequence (Roseovarius)
