# Supplementary material for: Plasmid Transfer in the Ocean – A Case Study from the Roseobacter Group
Source: Front Microbiol. 2017 Jul 18;8:1350. doi: 10.3389/fmicb.2017.01350 (PMC5513947; doi:10.3389/fmicb.2017.01350)
Supplement: Supplementary file 5 [file Table_3.XLSX]

## Sheet: Tabelle3
Table S3. Type IV Secretion Systems (T4SS) in Dinoroseobacter shibae DFL12 and Confluentimicrobium naphthalenivorans EMB200-N26
(A) T4SS of plasmids shown in Figure 1.
	pDSHI03 (126kb, RepABC-2) - functional (Patzelt et al. 2016)					pDSHI01 (191kb, RepABC-9) - functional (Patzelt et al. 2016)					pNS6001 (185kb, RepABC-2); operon intact
	Dinoroseobacter shibae					Dinoroseobacter shibae					Confluentimicrobium naphthalenivorans EMB200-NS6
Annotation	Accession	Locus	AA			Accession	Locus	AA			Accession	Locus	AA
hypo	WP_012187321.1	Dshi_3972	117	(+)		WP_012187165.1	Dshi_3637	117	(+)		WP_008327368.1	TQ29_RS18555	122	(+)
VirB1 (transglycosylase)	WP_012187322.1*	Dshi_3973*	204	(+)		WP_012187164.1	Dshi_3638	206	(+)		WP_054540610.1	TQ29_RS18560	204	(+)
VirB2 (TrbC)	WP_012187323.1	Dshi_3974	97	(+)		WP_012187163.1	Dshi_3639	97	(+)		WP_009503803.1	TQ29_RS18565	97	(+)
VirB3	WP_012187324.1	Dshi_3975	92	(+)		WP_008327373.1	Dshi_3640	92	(+)		WP_054540611.1	TQ29_RS18570	92	(+)
VirB4	WP_012187325.1	Dshi_3976	787	(+)		WP_012187162.1	Dshi_3641	791	(+)		WP_054540612.1	TQ29_RS18575	787	(+)
conserved hypo	WP_012187326*	Dshi_3977*	55	(+)		WP_012187161**	Dshi_3642*	55	(+)		177728..177891	not annotated	55	(+)
lytic transglycosylase	WP_044029513.1	Dshi_3978	384	(+)		WP_044029367.1	Dshi_3643	384	(+)		WP_043755063.1	TQ29_RS18580	362	(+)
VirB5 (TraF)	WP_012187328.1	Dshi_3979	269	(+)		WP_012187159.1	Dshi_3644	269	(+)		WP_040884167.1	TQ29_RS18585	269	(+)
VirB8	WP_012187329.1	Dshi_3980	217	(+)		WP_012187158.1	Dshi_3645	218	(+)		WP_043755065.1	TQ29_RS18590	217	(+)
VirB9 (TrbG)	WP_012187330.1	Dshi_3981	231	(+)		WP_012187157.1	Dshi_3646	231	(+)		WP_043755068.1	TQ29_RS18595	231	(+)
VirB10	WP_012187331.1	Dshi_3982	459	(+)		WP_012187156.1	Dshi_3647	459	(+)		WP_043755071.1	TQ29_RS18600	459	(+)
VirB11 (TIISS, prot E)	WP_012187332.1	Dshi_3983	328	(+)		WP_012187155.1	Dshi_3648	328	(+)		WP_043755074.1	TQ29_RS18605	328	(+)
hypo (DUF4177)	WP_044029492.1	DSHI_RS20055	65	(+)		WP_012187154.1	Dshi_3649	64	(+)		WP_054540613.1	TQ29_RS18610	62	(+)
hypo	WP_012187333.1	Dshi_3984	136	(+)		WP_012187153.1	Dshi_3650	136	(+)		183812..184165	not annotated	134	(+)
VirB6 (TrBL)	WP_012187334.1	Dshi_3985	358	(+)		WP_012187152.1	Dshi_3651	358	(+)		184175..184735 & 1..517	TQ29_RS18615/17730	358	(+)
	WP_012187335.1	Dshi_3986	634	(-)		WP_012187151.1	Dshi_3652	305	(+)		x	x	x	x
	WP_050757928.1	Dshi_3987	398	(-)		WP_012187150.1	Dshi_3653	516	(+)		x	9kb Space (6 Genes)	x	x
	x	x	x	x		WP_012187149.1	Dshi_3654	566	(+)		x	x	x	x
VirD4	WP_044029496.1	Dshi_3988	666	(-)		WP_012187148.1	Dshi_3655	667	(-)		WP_054540512.1	TQ29_RS17765	666	(-)
VirD2	WP_012187338.1	Dshi_3989	777	(-)		WP_012187147.1	Dshi_3656	777	(-)		WP_054540513.1	TQ29_RS17770	777	(-)
							*Record automatically removed by RefSeq staff
(B) T4SS of Confluentimicrobium naphthalenivorans EMB200-NS6
	pNS6001 (185kb, RepABC-2); operon intact					pNS6002 (157kb, RepABC-9); operon intact					pNS6003-I (156kb, RepABC-5); operon intact					pNS6003-II (156kb, RepABC-5); Pseudogenes -non functional!					Chromosome (3.65MB, DnaA); operon intact***
	Confluentimicrobium naphthalenivorans EMB200-NS6					Confluentimicrobium naphthalenivorans EMB200-NS6					Confluentimicrobium naphthalenivorans EMB200-NS6					Confluentimicrobium naphthalenivorans EMB200-NS6					Confluentimicrobium naphthalenivorans EMB200-NS6
Annotation	Accession	Locus	AA			Accession	Locus	AA			Accession	Locus	AA			Accession	Locus	AA			Accession	Locus	AA
hypo	WP_008327368.1	TQ29_RS18555	122	(+)		WP_054540686.1	TQ29_RS18990	122	(+)		WP_054540816.1	TQ29_RS20060	122	(+)		WP_010138156.1	TQ29_RS19435	108	(+)		x	x	x	x
VirB1 (transglycosylase)	WP_054540610.1	TQ29_RS18560	204	(+)		WP_054540685.1	TQ29_RS18985	206	(+)		WP_054540817.1	TQ29_RS20065	204	(+)		WP_054540758.1	TQ29_RS19440	227	(+)		WP_054538597.1	TQ29_RS07140
VirB2 (TrbC)	WP_009503803.1	TQ29_RS18565	97	(+)		WP_012187163.1	TQ29_RS18980	97	(+)		WP_009503803.1	TQ29_RS20070	97	(+)		WP_054540759.1	TQ29_RS19445	96	(+)		x	x	x	x
VirB3	WP_054540611.1	TQ29_RS18570	92	(+)		WP_009808059.1	TQ29_RS18975	92	(+)		WP_008327373.1	TQ29_RS20075	92	(+)		WP_009574151.1	TQ29_RS19450	92	(+)		x	x	x	x
VirB4	WP_054540612.1	TQ29_RS18575	787	(+)		WP_054540684.1	TQ29_RS18970	791	(+)		WP_054540818.1	TQ29_RS20080	791	(+)		WP_054540760.1	TQ29_RS19455	794	(+)		WP_054538613.1	TQ29_RS07245
conserved hypo	177728..177891	not annotated	55	(+)		75549..75385	not annotated	55	(+)		137969..138133	not annotated	55	(+)		WP_054540761.1	TQ29_RS19460	71	(+)		x	x	x	x
lytic transglycosylase	WP_043755063.1	TQ29_RS18580	362	(+)		WP_054540683.1	TQ29_RS18965	362	(+)		WP_054540819.1	TQ29_RS20085	362	(+)		WP_054540762.1	TQ29_RS19465	384	(+)		x	x	x	x
VirB5 (TraF)	WP_040884167.1	TQ29_RS18585	269	(+)		WP_054540746.1	TQ29_RS18960	269	(+)		WP_054540842.1	TQ29_RS20090	269	(+)		WP_054540763.1	TQ29_RS19470	265	(+)		x	x	x	x
VirB8	WP_043755065.1	TQ29_RS18590	217	(+)		WP_054540682.1	TQ29_RS18955	217	(+)		WP_054540820.1	TQ29_RS20095	217	(+)		WP_054540833.1	TQ29_RS19475	215	(+)		x	x	x	x
VirB9 (TrbG)	WP_043755068.1	TQ29_RS18595	231	(+)		WP_054540681.1	TQ29_RS18950	231	(+)		WP_054540821.1	TQ29_RS20100	231	(+)		WP_018001737.1	TQ29_RS19480	197	(+)		WP_054538618.1	TQ29_RS07270
VirB10	WP_043755071.1	TQ29_RS18600	459	(+)		WP_054540680.1	TQ29_RS18945	459	(+)		WP_054540822.1	TQ29_RS20105	459	(+)		WP_054540764.1	TQ29_RS19485	441	(+)		WP_054538619.1	TQ29_RS07275
VirB11 (TIISS, prot E)	WP_043755074.1	TQ29_RS18605	328	(+)		WP_054540679.1	TQ29_RS18940	328	(+)		WP_054540823.1	TQ29_RS20110	328	(+)		WP_054540765.1	TQ29_RS19490	344	(+)		WP_054538610.1	TQ29_RS07230
hypo (DUF4177)	WP_054540613.1	TQ29_RS18610	62	(+)		WP_054540678.1	TQ29_RS18935	64	(+)		WP_040182603.1	TQ29_RS20115	64	(+)		Gene is missing	x	x	x		x	x	x	x
hypo	183812..184165	not annotated	134	(+)		WP_054540677.1	TQ29_RS18930	139	(+)		WP_054540824.1	TQ29_RS20120	137	(+)		WP_054540766.1	TQ29_RS19495	139	(+)		x	x	x	x
VirB6 (TrBL)	184175..184735 & 1..517	TQ29_RS18615/17730	358	(+)		WP_054540676.1	TQ29_RS18925	358	(+)		WP_054540825.1	TQ29_RS20125	358	(+)		WP_054540767.1	TQ29_RS19500	341	(+)		x	x	x	x
	x	x	x	x		x	x	x	x		x	x	x	x		x	x	x	x
	x	9kb Space (6 Genes)	x	x		x	41-kb Space (75 Genes)	x	x		x	4-kb Space (2 Genes)	x	x		x	2-kb Space (2 Genes)	x	x
	x	x	x	x		x	x	x	x		x	x	x	x		x	x	x	x
VirD4	WP_054540512.1	TQ29_RS17765	666	(-)		WP_054540640.1	TQ29_RS18740	666	(-)		WP_054540828.1	TQ29_RS20140	666	(-)		WP_054540571.1 (Pseudo**)	TQ29_RS19515&30	472+179	(-)		WP_054538599.1	TQ29_RS07150
VirD2	WP_054540513.1	TQ29_RS17770	777	(-)		WP_054540639.1	TQ29_RS18735	777	(-)		WP_054540829.1	TQ29_RS20145	777	(-)		WP_007803321.1	TQ29_RS19535	782	(-)		WP_054538598.1	TQ29_RS07145
																** Pseudogene = Insertion of two genes in VirD4					*** Chromosomal T4SS extremely divergent compared to highly conserved plasmid equivalents
(C) Chromosomal T4SS of Confluentimicrobium naphthalenivorans EMB200-NS6
	Chromosome (3.65MB, DnaA); operon intact***
	Confluentimicrobium naphthalenivorans EMB200-NS6
	Accession	Locus	AA			Annotation - Chromosome			Plasmid
	WP_054538593.1	TQ29_RS07105	370	(-)		hypothetical protein
	WP_054538594.1	TQ29_RS07110	251	(+)		hypothetical protein
	WP_054538595.1	TQ29_RS07115	95	(+)		transcriptional regulator
	Pseudogene	TQ29_RS07120	323	(+)		replication protein
	WP_054540359.1	TQ29_RS07125	158	(+)		glycosidase
	no accession	TQ29_RS07130	167	(+)		conjugative transfer signal peptidase TraF
	WP_054538596.1	TQ29_RS07135	112	(+)		hypothetical protein (conserved in T4SS)
	WP_054538597.1	TQ29_RS07140	248	(+)		lytic transglycosylase, SLT domain			VirB1
	WP_054538598.1	TQ29_RS07145	589	(+)		type VI secretion protein			VirD2
	WP_054538599.1	TQ29_RS07150	663	(+)		conjugal transfer protein TraG		TraG	VirD4
	WP_054538600.1	TQ29_RS07155	143	(+)		CopG family transcriptional regulator
	WP_054538601.1	TQ29_RS07160	205	(+)		hypothetical protein
	WP_054538602.1	TQ29_RS07165	506	(+)		type I restriction-modification system subunit M
	WP_054538603.1	TQ29_RS07170	275	(+)		hypothetical protein
	WP_054538604.1	TQ29_RS07175	77	(+)		hypothetical protein
	WP_054538605.1	TQ29_RS07180	279	(+)		phosphoserine phosphatase
	WP_054538606.1	TQ29_RS07185	1072	(+)		restriction endonuclease subunit R
	Pseudogene	TQ29_RS07190	102	(+)		hypothetical protein
	WP_054538607.1	TQ29_RS07195	135	(+)		hypothetical protein
	WP_054538608.1	TQ29_RS07200	117	(+)		transposase
	WP_054538609.1	TQ29_RS07205	538	(+)		hypothetical protein
	WP_054540360.1	TQ29_RS07210	100	(+)		hypothetical protein
	Pseudogene	TQ29_RS07215	143	(+)		hypothetical protein
	WP_054540361.1	TQ29_RS07220	231	(-)		hypothetical protein
	WP_054540362.1	TQ29_RS07225	414	(-)		hypothetical protein
	WP_054538610.1	TQ29_RS07230	333	(+)		P-type conjugative transfer ATPase TrbB		TrbB	VirB11
	WP_054538611.1	TQ29_RS07235	111	(+)		conjugal transfer protein TrbC		TrbC	VirB2
	WP_054538612.1	TQ29_RS07240	98	(+)		conjugal transfer protein TrbD		TrbD	VirB3
	WP_054538613.1	TQ29_RS07245	832	(+)		conjugal transfer protein TrbE		TrbE	VirB4
	WP_054538614.1	TQ29_RS07250	263	(+)		conjugal transfer protein TrbJ		TrBJ
	WP_054538615.1	TQ29_RS07255	89	(+)		conjugal transfer protein TrbK		TrbK
	WP_054538616.1	TQ29_RS07260	450	(+)		conjugal transfer protein TrbL		TrbL
	WP_054538617.1	TQ29_RS07265	230	(+)		conjugal transfer protein TrbF		TrbF	VirB5
	WP_054538618.1	TQ29_RS07270	325	(+)		P-type conjugative transfer protein TrbG		TrbG	VirB9
	WP_054538619.1	TQ29_RS07275	379	(+)		conjugal transfer protein TraI		TraI	VirB10
	WP_054538620.1	TQ29_RS07280	86	(+)		hypothetical protein (conserved in T4SS)
	WP_054538621.1	TQ29_RS07285	97	(+)		transcriptional regulator
	WP_054538622.1	TQ29_RS07290	436	(+)		transposase
	WP_054538623.1	TQ29_RS07295	254	(-)		hypothetical protein
	*** Chromosomal T4SS extremely divergent compared to highly conserved plasmid equivalents
Dshi_3931	first gene of annotation is highlighted
	discontinuity in TBLASTN subject sequence (insertion)
x	gene is missing in query sequence (Confluentimicrobium)
